# Supplementary material for: Palatopharyngeal Arch Staging System (PASS): Consensus about Oropharyngeal Evaluation
Source: Life (Basel). 2023 Mar 6;13(3):709. doi: 10.3390/life13030709 (PMC10056556; doi:10.3390/life13030709)
Supplement: Supplementary file 1 [file life-13-00709-s001.zip]

Archive with 16 entries (13 files):
- Videos PASS/
- Videos PASS/Video #1 PASS 0 case 23.mp4
- Videos PASS/Video #2 PASS 1 case 17.mov
- Videos PASS/Video #3 PASS 2 case 7.mov
- Videos PASS/Video #4 PASS 3 case 15.mov
- Videos PASS/Video #5 PASS 4 case 20.mov
- Videos PASS/Video #6 palatopharyngeal muscle live dissection.mp4
- __MACOSX/
- __MACOSX/._Videos PASS
- __MACOSX/Videos PASS/
- __MACOSX/Videos PASS/._Video #1 PASS 0 case 23.mp4
- __MACOSX/Videos PASS/._Video #2 PASS 1 case 17.mov
- __MACOSX/Videos PASS/._Video #3 PASS 2 case 7.mov
- __MACOSX/Videos PASS/._Video #4 PASS 3 case 15.mov
- __MACOSX/Videos PASS/._Video #5 PASS 4 case 20.mov
- __MACOSX/Videos PASS/._Video #6 palatopharyngeal muscle live dissection.mp4
